# Supplementary material for: Improvement of arthroscopic surgical performance using a new wide-angle arthroscope in the surgical training
Source: PLoS One. 2019 Mar 11;14(3):e0203578. doi: 10.1371/journal.pone.0203578 (PMC6411148; doi:10.1371/journal.pone.0203578)
Supplement: S2 File — (XLSX) [file pone.0203578.s002.xlsx]

## Sheet: raw data
Participant	age	gender	Trial	Time taken (s)		Minimum acceleration (m/s²)		Average acceleration (m/s²)		Maximum acceleration (m/s²)		Range of acceleration (m/s²)		No. of movements (10m/s²)		No. of movements (min. acc.)		No. of movements (avg. acc.)		Total path length (m)		DSJ
				105° arthroscope	150° arthroscope	105° arthroscope	150° arthroscope	105° arthroscope	150° arthroscope	105° arthroscope	150° arthroscope	105° arthroscope	150° arthroscope	105° arthroscope	150° arthroscope	105° arthroscope	150° arthroscope	105° arthroscope	150° arthroscope	105° arthroscope	150° arthroscope	105° arthroscope	150° arthroscope
1	29	male	1	93.8584	51.2584	4.44088e-07	3.35745e-06	0.161215	0.206571	3.91832	6.48808	3.91832	6.48808	0	0	22521	12297	6252	2744	7.10719	4.74413	2.66072	0.229171
			2	65.5084	45.2834	9.76953e-06	2.21492e-06	0.175594	0.234221	5.95169	6.78595	5.95168	6.78595	0	0	15717	10863	3968	2367	5.17943	4.98861	0.94933	0.132751
			3	63.8834	43.7584	9.39589e-07	1.16499e-06	0.195733	0.254502	6.53305	7.39476	6.53304	7.39476	0	0	15327	10497	3467	2304	5.43954	4.95384	0.38873	0.109103
2	31	male	1	50.3	92.0084	6.93026e-06	4.57783e-06	0.184347	0.112223	4.86036	3.34456	4.86035	3.34455	0	0	12067	22077	3025	5823	4.6204	5.28346	16.178	2.31589
			2	46.4417	54.7084	1.44677e-05	4.31851e-06	0.198981	0.18355	5.584	3.1822	5.58399	3.1822	0	0	11141	13125	2633	3285	4.32245	4.65614	0.0590388	6.67131
			3	45.4	46.0334	3.27362e-06	5.10685e-06	0.210041	0.196749	5.49073	3.03883	5.49073	3.03882	0	0	10891	11043	2443	3047	4.6803	4.13294	0.0714367	1.19794
3	33	male	1	83.9167	58.1417	5.58892e-06	1.01205e-06	0.133497	0.147086	3.66121	2.10327	3.66121	2.10327	0	0	20135	13949	4982	3918	5.99295	5.17258	4.87565	0.127212
			2	59.7834	60.275	8.11039e-07	3.79888e-06	0.149822	0.172494	3.50553	4.81731	3.50553	4.81731	0	0	14343	14461	3749	3620	5.30772	5.39406	0.160631	0.998245
			3	61.9167	55.1917	1.35124e-05	5.47495e-08	0.163326	0.140446	3.62456	3.5672	3.62455	3.5672	0	0	14855	13241	4021	3523	5.52051	5.13415	0.551794	0.100864
4	28	male	1	79.0501	108.017	9.45045e-07	1.25062e-07	0.124173	0.102092	2.726	2.58194	2.726	2.58194	0	0	18967	22521	4891	5463	5.56323	5.62548	0.590874	1.09061
			2	77.8834	129.158	9.14083e-06	9.96409e-06	0.133229	0.117929	2.63568	2.20664	2.63567	2.20663	0	0	18687	22521	4690	6472	5.36456	5.61071	0.819179	6.26173
			3	77.4751	79.7334	4.78898e-07	9.31731e-06	0.145814	0.137745	2.90826	3.65372	2.90826	3.65371	0	0	18589	19131	4530	4687	5.60111	5.30536	0.525658	0.942277
5	31	female	1	111.5	87.4334	8.1273e-07	1.67593e-05	0.0932067	0.100656	2.95241	4.90278	2.95241	4.90277	0	0	22521	20979	5858	4767	3.99887	4.52865	45.9615	4.89279
			2	110.708	79.2584	6.64706e-06	7.79724e-06	0.0977758	0.120499	2.60828	3.74167	2.60827	3.74166	0	0	22521	19017	6186	4686	3.54931	4.53219	62.4281	34.1401
			3	94.5167	93.4501	2.71203e-05	3.99035e-07	0.130343	0.10187	3.64722	3.13378	3.64719	3.13378	0	0	22521	22423	6071	5395	4.70763	4.88888	48.7853	2.56984
6	32	male	1	59.0584	70.0417	9.91272e-07	1.29847e-05	0.182025	0.156126	4.24696	3.56744	4.24696	3.56743	0	0	14169	16805	3489	4319	5.43803	5.29179	0.262526	6.22889
			2	61.825	54.7084	9.28878e-06	1.54381e-07	0.18446	0.189207	3.90673	3.05924	3.90672	3.05924	0	0	14833	13125	3618	3564	5.43084	5.40465	0.523893	0.245005
			3	42.4417	45.2334	8.84231e-06	1.11731e-06	0.251168	0.159944	5.15976	3.0109	5.15975	3.0109	0	0	10181	10851	2676	2446	5.07333	4.32004	0.508151	0.0489203
7	32	male	1	75.0084	66.5667	5.96796e-06	1.08214e-06	0.15326	0.165243	3.70398	6.09956	3.70398	6.09956	0	0	17997	15971	4591	4102	5.39202	5.09224	4.13831	8.95966
			2	75.2917	67.5834	2.62901e-06	9.5466e-08	0.158225	0.154157	3.34703	3.66408	3.34702	3.66408	0	0	18065	16215	4611	4260	5.91903	5.18328	0.714578	0.649098
			3	64.8667	73.4667	5.49287e-07	6.34672e-06	0.185254	0.143832	5.41349	3.51861	5.41349	3.5186	0	0	15563	17627	3729	4404	5.57674	5.36068	0.295418	0.384826
8	33	male	1	113.992	104.558	5.23934e-06	4.81696e-06	0.175572	0.121978	5.24364	4.34826	5.24364	4.34826	0	0	22521	22521	5575	5451	6.27047	5.47373	87.1051	7.46811
			2	59.7584	74.5167	5.30316e-06	1.1547e-05	0.174963	0.164378	5.41051	5.42746	5.41051	5.42745	0	0	14339	17879	2931	4614	5.11431	5.70068	0.250714	7.24856
			3	49.2084	64.4417	3.76614e-06	1.21158e-05	0.205353	0.164464	7.49769	3.93224	7.49769	3.93223	0	0	11805	15461	2635	3809	4.80097	5.15735	0.129159	0.316662
9	35	male	1	123.55	89.8834	1.1003e-06	5.24667e-06	0.0967641	0.093716	3.07309	4.25092	3.07309	4.25091	0	0	22521	21567	5552	4464	4.15642	4.3312	34.4587	2.36255
			2	108.042	81.5917	1.0214e-06	5.00763e-07	0.0974655	0.099404	4.02948	3.42414	4.02947	3.42414	0	0	22521	19577	5603	3798	4.7033	4.39071	4.37331	0.997333
			3	88.8001	84.2584	1.26959e-07	4.12799e-07	0.11813	0.0940417	5.31008	5.59857	5.31008	5.59857	0	0	21307	20217	5351	4461	4.98727	4.4206	29.5015	1.55179
10	38	female	1	64.0584	107.408	2.59989e-06	7.95692e-08	0.174785	0.130789	4.05684	4.52911	4.05683	4.52911	0	0	15369	22521	4139	5820	5.42085	6.20396	4.72014	2.23836
			2	59.7834	84.1667	4.60443e-06	1.099e-05	0.181358	0.13497	3.88447	6.83641	3.88446	6.8364	0	0	14343	20195	3719	5198	5.37707	6.05873	3.58133	23.8852
			3	77.2167	81.6501	3.26354e-13	3.00232e-06	0.166612	0.138262	7.33168	3.50223	7.33168	3.50223	0	0	18527	19591	4394	4697	5.94893	5.65705	38.3541	0.76476
11	37	male	1	122.675	87.7334	4.02696e-06	1.97129e-06	0.0958868	0.105156	3.05982	2.88771	3.05981	2.88771	0	0	22521	21051	4888	4692	3.97242	4.70636	8.33008	1.22209
			2	114.925	78.3834	2.89685e-08	5.22586e-07	0.10344	0.131386	3.39528	3.69815	3.39528	3.69815	0	0	22521	18807	5214	3906	4.45236	4.86756	14.226	1.00758
			3	95.6834	77.4334	4.20732e-06	1.58327e-06	0.118508	0.115802	2.91748	3.767	2.91748	3.767	0	0	22521	18579	4501	3925	5.10307	4.40701	1.79886	0.570212
12	29	male	1	139.242	117.433	2.17205e-06	7.12017e-07	0.159398	0.103961	4.66522	2.32012	4.66522	2.32012	0	0	22521	22521	6770	6747	6.28871	4.57351	53.1906	5.56215
			2	70.8584	151.117	1.3209e-07	4.13114e-06	0.182052	0.0855701	4.3561	1.53212	4.3561	1.53212	0	0	17001	22521	4726	7522	6.16045	3.85756	1.37368	7.41282
			3	89.4084	85.5251	3.40581e-06	4.70829e-06	0.153909	0.139442	5.23956	5.29156	5.23956	5.29155	0	0	21453	20521	6381	5275	6.33849	5.85892	13.7063	1.14172
13	28	male	1	111.5	87.4334	8.1273e-07	1.67593e-05	0.0932067	0.100656	2.95241	4.90278	2.95241	4.90277	0	0	22521	20979	5858	4767	3.99887	4.52865	45.9615	4.89279
			2	110.708	79.2584	6.64706e-06	7.79724e-06	0.0977758	0.120499	2.60828	3.74167	2.60827	3.74166	0	0	22521	19017	6186	4686	3.54931	4.53219	62.4281	34.1401
			3	94.5167	93.4501	2.71203e-05	3.99035e-07	0.130343	0.10187	3.64722	3.13378	3.64719	3.13378	0	0	22521	22423	6071	5395	4.70763	4.88888	82.7335	2.56984
14	32	male	1	124.258	93.3333	0	1.11369e-13	1.13701	0.824407	4.60855	6.52963	17.4433	6.52963	18.8	3.2	29815	22394	5369	4822	4.48869	3.28862	5.23326	8.07101
			2	122.683	84.75	0	4.94136e-13	0.853929	0.831064	1.92079	2.50423	4.60855	2.50423	0.9	0.7	29435	20334	7608	4625	4.60218	3.09902	0.623889	3.64443
			3	92.4583	82.0667	5.62311e-14	0	0.733166	0.863276	17.44	1.88519	1.92079	1.88519	0.5	0.5	22184	19689	5498	4401	2.01038	2.80368	207.24	1.47706
		Mean		84.1419	79.8024	4.7968e-06	4.26298e-06	0.152231	0.139577	4.18521	3.99776	4.50087	3.99775	0.480952	0.104762	18866.6	18264.4	4724.98	4482.64	5.05327	4.8669	16.6714	4.6867
		Standard deviation		25.591	22.515	6.20403e-06	4.69043e-06	0.0384869	0.0391256	1.29164	1.43198	2.39043	1.43198	2.86516	0.500453	4642.41	3848.28	1245.58	1109.02	0.909244	0.724861	24.5221	7.78761
		P-value		0.146441		0.343		0.0446294		0.300898		0.0829922		0.158488		0.173556		0.122588		0.0713355		0.00090952
			max	139.242	151.117	2.71203e-05	1.67593e-05	0.251168	0.254502	7.49769	7.39476	17.4433	7.39476	18.8	3.2	29815	22521	7608	7522	7.10719	6.20396	87.1051	34.1401
			3Q	62.4084	64.973	8.11462e-07	4.3479e-07	0.12134	0.104558	3.07309	3.07787	3.14157	3.07787	0	0	14973	15588.5	3734	3833.25	4.60674	4.52865	0.525658	0.678013
			2Q	78.4667	80.6626	2.95132e-06	2.60862e-06	0.158225	0.13497	3.90673	3.6589	3.91252	3.65889	0	0	18827	19354	4708	4539	5.14687	4.92136	3.58133	1.51442
			1Q	110.042	89.3459	6.47728e-06	6.07171e-06	0.181691	0.162161	5.23956	4.88142	5.24262	4.8814	0	0	22521	21438	5596	5104	5.55255	5.34685	29.5015	6.06221
			min	42.4417	43.7584	0	0	0.0932067	0.0855701	1.92079	1.53212	1.92079	1.53212	0	0	10181	10497	2443	2304	2.01038	2.80368	0.0590388	0.0489203

## Sheet: TABLE
	Table 1. Data differences between conventional scope and new wide angled scope
	Values	105o scope (n=14)	150o scope (n=14)	p-value
	Time (s)	84.14±25.59	89.8±22.51	0.282
	Average acceleration (cm/s2)	0.15±0.04	0.14±0.04	0.044
	Number of movements	4724.98±1245.58	4482.64±1109.02	0.323
	Path length (cm)	5.05±0.91	4.87±0.72	0.142
	DSJ	16.7±24.52	4.69±7.79	0.008
	Values are mean ± standard deviation

## Sheet: time
	group A		group B
	2		4
max	139.24		151.11
3Q	62.4		64.97
2Q	78.46		80.66
1Q	110.04		89.34
min	42.44		43.75
	6	139.24	12	151.11	#REF!
	6	62.4	12	64.97	#REF!
	5	62.4	11	64.97	#REF!
	7	62.4	13	64.97	#REF!
	7	110.04	13	89.34	#REF!
	5	110.04	11	89.34	#REF!
	5	62.4	11	64.97	#REF!
	5	78.46	11	80.66	#REF!
	7	78.46	13	80.66	#REF!
	6	110.04	12	89.34	#REF!
	6	42.44	12	43.75	#REF!
	12	151.11	#REF!	#REF!
	12	64.97	#REF!	#REF!
	11	64.97	#REF!	#REF!
	13	64.97	#REF!	#REF!
	13	89.34	#REF!	#REF!
	11	89.34	#REF!	#REF!
	11	64.97	#REF!	#REF!
	11	80.66	#REF!	#REF!
	13	80.66	#REF!	#REF!
	12	89.34	#REF!	#REF!
	12	43.75	#REF!	#REF!
	#REF!	#REF!	#REF!	#REF!
	#REF!	#REF!	#REF!	#REF!
	#REF!	#REF!	#REF!	#REF!
	#REF!	#REF!	#REF!	#REF!
	#REF!	#REF!	#REF!	#REF!
	#REF!	#REF!	#REF!	#REF!
	#REF!	#REF!	#REF!	#REF!
	#REF!	#REF!	#REF!	#REF!
	#REF!	#REF!	#REF!	#REF!
	#REF!	#REF!	#REF!	#REF!
	#REF!	#REF!	#REF!	#REF!
	#REF!	#REF!	#REF!	#REF!
	#REF!	#REF!	#REF!	#REF!
	#REF!	#REF!	#REF!	#REF!
	#REF!	#REF!	#REF!	#REF!
	#REF!	#REF!	#REF!	#REF!
	#REF!	#REF!	#REF!	#REF!
	#REF!	#REF!	#REF!	#REF!
	#REF!	#REF!	#REF!	#REF!
	#REF!	#REF!	#REF!	#REF!
	#REF!	#REF!	#REF!	#REF!
	#REF!	#REF!	#REF!	#REF!
	#REF!	#REF!	#REF!	#REF!
	#REF!	#REF!	#REF!	#REF!
	#REF!	#REF!	#REF!	#REF!
	#REF!	#REF!	#REF!	#REF!
	#REF!	#REF!	#REF!	#REF!
	#REF!	#REF!	#REF!	#REF!
	#REF!	#REF!	#REF!	#REF!
	#REF!	#REF!	#REF!	#REF!
	#REF!	#REF!	#REF!	#REF!
	#REF!	#REF!	#REF!	#REF!
	#REF!	#REF!	#REF!	#REF!

## Sheet: accelartion
	group A		group B
	2		4
max	0.25		0.25
3Q	0.12		0.1
2Q	0.15		0.13
1Q	0.18		0.16
min	0.09		0.08
	6	0.25	12	0.25	#REF!
	6	0.12	12	0.1	#REF!
	5	0.12	11	0.1	#REF!
	7	0.12	13	0.1	#REF!
	7	0.18	13	0.16	#REF!
	5	0.18	11	0.16	#REF!
	5	0.12	11	0.1	#REF!
	5	0.15	11	0.13	#REF!
	7	0.15	13	0.13	#REF!
	6	0.18	12	0.16	#REF!
	6	0.09	12	0.08	#REF!
	12	0.25	#REF!	#REF!
	12	0.1	#REF!	#REF!
	11	0.1	#REF!	#REF!
	13	0.1	#REF!	#REF!
	13	0.16	#REF!	#REF!
	11	0.16	#REF!	#REF!
	11	0.1	#REF!	#REF!
	11	0.13	#REF!	#REF!
	13	0.13	#REF!	#REF!
	12	0.16	#REF!	#REF!
	12	0.08	#REF!	#REF!
	#REF!	#REF!	#REF!	#REF!
	#REF!	#REF!	#REF!	#REF!
	#REF!	#REF!	#REF!	#REF!
	#REF!	#REF!	#REF!	#REF!
	#REF!	#REF!	#REF!	#REF!
	#REF!	#REF!	#REF!	#REF!
	#REF!	#REF!	#REF!	#REF!
	#REF!	#REF!	#REF!	#REF!
	#REF!	#REF!	#REF!	#REF!
	#REF!	#REF!	#REF!	#REF!
	#REF!	#REF!	#REF!	#REF!
	#REF!	#REF!	#REF!	#REF!
	#REF!	#REF!	#REF!	#REF!
	#REF!	#REF!	#REF!	#REF!
	#REF!	#REF!	#REF!	#REF!
	#REF!	#REF!	#REF!	#REF!
	#REF!	#REF!	#REF!	#REF!
	#REF!	#REF!	#REF!	#REF!
	#REF!	#REF!	#REF!	#REF!
	#REF!	#REF!	#REF!	#REF!
	#REF!	#REF!	#REF!	#REF!
	#REF!	#REF!	#REF!	#REF!
	#REF!	#REF!	#REF!	#REF!
	#REF!	#REF!	#REF!	#REF!
	#REF!	#REF!	#REF!	#REF!
	#REF!	#REF!	#REF!	#REF!
	#REF!	#REF!	#REF!	#REF!
	#REF!	#REF!	#REF!	#REF!
	#REF!	#REF!	#REF!	#REF!
	#REF!	#REF!	#REF!	#REF!
	#REF!	#REF!	#REF!	#REF!
	#REF!	#REF!	#REF!	#REF!
	#REF!	#REF!	#REF!	#REF!

## Sheet: no.mov
	group A		group B
	2		4
max	7608		7522
3Q	3734		3833.25
2Q	4708		4539
1Q	5596		5104
min	2443		2304
	6	7608	12	7522	#REF!
	6	3734	12	3833.25	#REF!
	5	3734	11	3833.25	#REF!
	7	3734	13	3833.25	#REF!
	7	5596	13	5104	#REF!
	5	5596	11	5104	#REF!
	5	3734	11	3833.25	#REF!
	5	4708	11	4539	#REF!
	7	4708	13	4539	#REF!
	6	5596	12	5104	#REF!
	6	2443	12	2304	#REF!
	12	7522	#REF!	#REF!
	12	3833.25	#REF!	#REF!
	11	3833.25	#REF!	#REF!
	13	3833.25	#REF!	#REF!
	13	5104	#REF!	#REF!
	11	5104	#REF!	#REF!
	11	3833.25	#REF!	#REF!
	11	4539	#REF!	#REF!
	13	4539	#REF!	#REF!
	12	5104	#REF!	#REF!
	12	2304	#REF!	#REF!
	#REF!	#REF!	#REF!	#REF!
	#REF!	#REF!	#REF!	#REF!
	#REF!	#REF!	#REF!	#REF!
	#REF!	#REF!	#REF!	#REF!
	#REF!	#REF!	#REF!	#REF!
	#REF!	#REF!	#REF!	#REF!
	#REF!	#REF!	#REF!	#REF!
	#REF!	#REF!	#REF!	#REF!
	#REF!	#REF!	#REF!	#REF!
	#REF!	#REF!	#REF!	#REF!
	#REF!	#REF!	#REF!	#REF!
	#REF!	#REF!	#REF!	#REF!
	#REF!	#REF!	#REF!	#REF!
	#REF!	#REF!	#REF!	#REF!
	#REF!	#REF!	#REF!	#REF!
	#REF!	#REF!	#REF!	#REF!
	#REF!	#REF!	#REF!	#REF!
	#REF!	#REF!	#REF!	#REF!
	#REF!	#REF!	#REF!	#REF!
	#REF!	#REF!	#REF!	#REF!
	#REF!	#REF!	#REF!	#REF!
	#REF!	#REF!	#REF!	#REF!
	#REF!	#REF!	#REF!	#REF!
	#REF!	#REF!	#REF!	#REF!
	#REF!	#REF!	#REF!	#REF!
	#REF!	#REF!	#REF!	#REF!
	#REF!	#REF!	#REF!	#REF!
	#REF!	#REF!	#REF!	#REF!
	#REF!	#REF!	#REF!	#REF!
	#REF!	#REF!	#REF!	#REF!
	#REF!	#REF!	#REF!	#REF!
	#REF!	#REF!	#REF!	#REF!
	#REF!	#REF!	#REF!	#REF!

## Sheet: total path
	group A		group B
	2		4
max	7.1		6.2
3Q	4.6		4.52
2Q	5.14		4.92
1Q	5.55		5.34
min	2.01		2.8
	6	7.1	12	6.2	#REF!
	6	4.6	12	4.52	#REF!
	5	4.6	11	4.52	#REF!
	7	4.6	13	4.52	#REF!
	7	5.55	13	5.34	#REF!
	5	5.55	11	5.34	#REF!
	5	4.6	11	4.52	#REF!
	5	5.14	11	4.92	#REF!
	7	5.14	13	4.92	#REF!
	6	5.55	12	5.34	#REF!
	6	2.01	12	2.8	#REF!
	12	6.2	#REF!	#REF!
	12	4.52	#REF!	#REF!
	11	4.52	#REF!	#REF!
	13	4.52	#REF!	#REF!
	13	5.34	#REF!	#REF!
	11	5.34	#REF!	#REF!
	11	4.52	#REF!	#REF!
	11	4.92	#REF!	#REF!
	13	4.92	#REF!	#REF!
	12	5.34	#REF!	#REF!
	12	2.8	#REF!	#REF!
	#REF!	#REF!	#REF!	#REF!
	#REF!	#REF!	#REF!	#REF!
	#REF!	#REF!	#REF!	#REF!
	#REF!	#REF!	#REF!	#REF!
	#REF!	#REF!	#REF!	#REF!
	#REF!	#REF!	#REF!	#REF!
	#REF!	#REF!	#REF!	#REF!
	#REF!	#REF!	#REF!	#REF!
	#REF!	#REF!	#REF!	#REF!
	#REF!	#REF!	#REF!	#REF!
	#REF!	#REF!	#REF!	#REF!
	#REF!	#REF!	#REF!	#REF!
	#REF!	#REF!	#REF!	#REF!
	#REF!	#REF!	#REF!	#REF!
	#REF!	#REF!	#REF!	#REF!
	#REF!	#REF!	#REF!	#REF!
	#REF!	#REF!	#REF!	#REF!
	#REF!	#REF!	#REF!	#REF!
	#REF!	#REF!	#REF!	#REF!
	#REF!	#REF!	#REF!	#REF!
	#REF!	#REF!	#REF!	#REF!
	#REF!	#REF!	#REF!	#REF!
	#REF!	#REF!	#REF!	#REF!
	#REF!	#REF!	#REF!	#REF!
	#REF!	#REF!	#REF!	#REF!
	#REF!	#REF!	#REF!	#REF!
	#REF!	#REF!	#REF!	#REF!
	#REF!	#REF!	#REF!	#REF!
	#REF!	#REF!	#REF!	#REF!
	#REF!	#REF!	#REF!	#REF!
	#REF!	#REF!	#REF!	#REF!
	#REF!	#REF!	#REF!	#REF!
	#REF!	#REF!	#REF!	#REF!

## Sheet: dsj
	group A		group B
	2		4
max	87.1		34.14
3Q	0.52		0.67
2Q	3.58		1.51
1Q	29.5		6.06
min	0.059		0.04
	6	87.1	12	34.14	#REF!
	6	0.52	12	0.67	#REF!
	5	0.52	11	0.67	#REF!
	7	0.52	13	0.67	#REF!
	7	29.5	13	6.06	#REF!
	5	29.5	11	6.06	#REF!
	5	0.52	11	0.67	#REF!
	5	3.58	11	1.51	#REF!
	7	3.58	13	1.51	#REF!
	6	29.5	12	6.06	#REF!
	6	0.059	12	0.04	#REF!
	12	34.14	#REF!	#REF!
	12	0.67	#REF!	#REF!
	11	0.67	#REF!	#REF!
	13	0.67	#REF!	#REF!
	13	6.06	#REF!	#REF!
	11	6.06	#REF!	#REF!
	11	0.67	#REF!	#REF!
	11	1.51	#REF!	#REF!
	13	1.51	#REF!	#REF!
	12	6.06	#REF!	#REF!
	12	0.04	#REF!	#REF!
	#REF!	#REF!	#REF!	#REF!
	#REF!	#REF!	#REF!	#REF!
	#REF!	#REF!	#REF!	#REF!
	#REF!	#REF!	#REF!	#REF!
	#REF!	#REF!	#REF!	#REF!
	#REF!	#REF!	#REF!	#REF!
	#REF!	#REF!	#REF!	#REF!
	#REF!	#REF!	#REF!	#REF!
	#REF!	#REF!	#REF!	#REF!
	#REF!	#REF!	#REF!	#REF!
	#REF!	#REF!	#REF!	#REF!
	#REF!	#REF!	#REF!	#REF!
	#REF!	#REF!	#REF!	#REF!
	#REF!	#REF!	#REF!	#REF!
	#REF!	#REF!	#REF!	#REF!
	#REF!	#REF!	#REF!	#REF!
	#REF!	#REF!	#REF!	#REF!
	#REF!	#REF!	#REF!	#REF!
	#REF!	#REF!	#REF!	#REF!
	#REF!	#REF!	#REF!	#REF!
	#REF!	#REF!	#REF!	#REF!
	#REF!	#REF!	#REF!	#REF!
	#REF!	#REF!	#REF!	#REF!
	#REF!	#REF!	#REF!	#REF!
	#REF!	#REF!	#REF!	#REF!
	#REF!	#REF!	#REF!	#REF!
	#REF!	#REF!	#REF!	#REF!
	#REF!	#REF!	#REF!	#REF!
	#REF!	#REF!	#REF!	#REF!
	#REF!	#REF!	#REF!	#REF!
	#REF!	#REF!	#REF!	#REF!
	#REF!	#REF!	#REF!	#REF!
	#REF!	#REF!	#REF!	#REF!

## Sheet: Sheet1
	Participant	Trial	Time taken (s)		Minimum acceleration (m/s²)		Average acceleration (m/s²)		Maximum acceleration (m/s²)		Range of acceleration (m/s²)		No. of movements (10m/s²)		No. of movements (min. acc.)		No. of movements (avg. acc.)		Total path length (m)		DSJ
			105° arthroscope	150° arthroscope	105° arthroscope	150° arthroscope	105° arthroscope	150° arthroscope	105° arthroscope	150° arthroscope	105° arthroscope	150° arthroscope	105° arthroscope	150° arthroscope	105° arthroscope	150° arthroscope	105° arthroscope	150° arthroscope	105° arthroscope	150° arthroscope	105° arthroscope	150° arthroscope
	1	1	93.8584	51.2584	4.44088e-07	3.35745e-06	0.161215	0.206571	3.91832	6.48808	3.91832	6.48808	0	0	22521	12297	6252	2744	7.10719	4.74413	2.66072	0.229171
		2	65.5084	45.2834	9.76953e-06	2.21492e-06	0.175594	0.234221	5.95169	6.78595	5.95168	6.78595	0	0	15717	10863	3968	2367	5.17943	4.98861	0.94933	0.132751
		3	63.8834	43.7584	9.39589e-07	1.16499e-06	0.195733	0.254502	6.53305	7.39476	6.53304	7.39476	0	0	15327	10497	3467	2304	5.43954	4.95384	0.38873	0.109103
	2	1	50.3	92.0084	6.93026e-06	4.57783e-06	0.184347	0.112223	4.86036	3.34456	4.86035	3.34455	0	0	12067	22077	3025	5823	4.6204	5.28346	16.178	2.31589
		2	46.4417	54.7084	1.44677e-05	4.31851e-06	0.198981	0.18355	5.584	3.1822	5.58399	3.1822	0	0	11141	13125	2633	3285	4.32245	4.65614	0.0590388	6.67131
		3	45.4	46.0334	3.27362e-06	5.10685e-06	0.210041	0.196749	5.49073	3.03883	5.49073	3.03882	0	0	10891	11043	2443	3047	4.6803	4.13294	0.0714367	1.19794
	3	1	83.9167	58.1417	5.58892e-06	1.01205e-06	0.133497	0.147086	3.66121	2.10327	3.66121	2.10327	0	0	20135	13949	4982	3918	5.99295	5.17258	4.87565	0.127212
		2	59.7834	60.275	8.11039e-07	3.79888e-06	0.149822	0.172494	3.50553	4.81731	3.50553	4.81731	0	0	14343	14461	3749	3620	5.30772	5.39406	0.160631	0.998245
		3	61.9167	55.1917	1.35124e-05	5.47495e-08	0.163326	0.140446	3.62456	3.5672	3.62455	3.5672	0	0	14855	13241	4021	3523	5.52051	5.13415	0.551794	0.100864
	4	1	79.0501	108.017	9.45045e-07	1.25062e-07	0.124173	0.102092	2.726	2.58194	2.726	2.58194	0	0	18967	22521	4891	5463	5.56323	5.62548	0.590874	1.09061
		2	77.8834	129.158	9.14083e-06	9.96409e-06	0.133229	0.117929	2.63568	2.20664	2.63567	2.20663	0	0	18687	22521	4690	6472	5.36456	5.61071	0.819179	6.26173
		3	77.4751	79.7334	4.78898e-07	9.31731e-06	0.145814	0.137745	2.90826	3.65372	2.90826	3.65371	0	0	18589	19131	4530	4687	5.60111	5.30536	0.525658	0.942277
	5	1	111.5	87.4334	8.1273e-07	1.67593e-05	0.0932067	0.100656	2.95241	4.90278	2.95241	4.90277	0	0	22521	20979	5858	4767	3.99887	4.52865	45.9615	4.89279
		2	110.708	79.2584	6.64706e-06	7.79724e-06	0.0977758	0.120499	2.60828	3.74167	2.60827	3.74166	0	0	22521	19017	6186	4686	3.54931	4.53219	62.4281	34.1401
		3	94.5167	93.4501	2.71203e-05	3.99035e-07	0.130343	0.10187	3.64722	3.13378	3.64719	3.13378	0	0	22521	22423	6071	5395	4.70763	4.88888	48.7853	2.56984
	6	1	59.0584	70.0417	9.91272e-07	1.29847e-05	0.182025	0.156126	4.24696	3.56744	4.24696	3.56743	0	0	14169	16805	3489	4319	5.43803	5.29179	0.262526	6.22889
		2	61.825	54.7084	9.28878e-06	1.54381e-07	0.18446	0.189207	3.90673	3.05924	3.90672	3.05924	0	0	14833	13125	3618	3564	5.43084	5.40465	0.523893	0.245005
		3	42.4417	45.2334	8.84231e-06	1.11731e-06	0.251168	0.159944	5.15976	3.0109	5.15975	3.0109	0	0	10181	10851	2676	2446	5.07333	4.32004	0.508151	0.0489203
	7	1	75.0084	66.5667	5.96796e-06	1.08214e-06	0.15326	0.165243	3.70398	6.09956	3.70398	6.09956	0	0	17997	15971	4591	4102	5.39202	5.09224	4.13831	8.95966
		2	75.2917	67.5834	2.62901e-06	9.5466e-08	0.158225	0.154157	3.34703	3.66408	3.34702	3.66408	0	0	18065	16215	4611	4260	5.91903	5.18328	0.714578	0.649098
		3	64.8667	73.4667	5.49287e-07	6.34672e-06	0.185254	0.143832	5.41349	3.51861	5.41349	3.5186	0	0	15563	17627	3729	4404	5.57674	5.36068	0.295418	0.384826
	8	1	113.992	104.558	5.23934e-06	4.81696e-06	0.175572	0.121978	5.24364	4.34826	5.24364	4.34826	0	0	22521	22521	5575	5451	6.27047	5.47373	87.1051	7.46811
		2	59.7584	74.5167	5.30316e-06	1.1547e-05	0.174963	0.164378	5.41051	5.42746	5.41051	5.42745	0	0	14339	17879	2931	4614	5.11431	5.70068	0.250714	7.24856
		3	49.2084	64.4417	3.76614e-06	1.21158e-05	0.205353	0.164464	7.49769	3.93224	7.49769	3.93223	0	0	11805	15461	2635	3809	4.80097	5.15735	0.129159	0.316662
	9	1	123.55	89.8834	1.1003e-06	5.24667e-06	0.0967641	0.093716	3.07309	4.25092	3.07309	4.25091	0	0	22521	21567	5552	4464	4.15642	4.3312	34.4587	2.36255
		2	108.042	81.5917	1.0214e-06	5.00763e-07	0.0974655	0.099404	4.02948	3.42414	4.02947	3.42414	0	0	22521	19577	5603	3798	4.7033	4.39071	4.37331	0.997333
		3	88.8001	84.2584	1.26959e-07	4.12799e-07	0.11813	0.0940417	5.31008	5.59857	5.31008	5.59857	0	0	21307	20217	5351	4461	4.98727	4.4206	29.5015	1.55179
	10	1	64.0584	107.408	2.59989e-06	7.95692e-08	0.174785	0.130789	4.05684	4.52911	4.05683	4.52911	0	0	15369	22521	4139	5820	5.42085	6.20396	4.72014	2.23836
		2	59.7834	84.1667	4.60443e-06	1.099e-05	0.181358	0.13497	3.88447	6.83641	3.88446	6.8364	0	0	14343	20195	3719	5198	5.37707	6.05873	3.58133	23.8852
		3	77.2167	81.6501	3.26354e-13	3.00232e-06	0.166612	0.138262	7.33168	3.50223	7.33168	3.50223	0	0	18527	19591	4394	4697	5.94893	5.65705	38.3541	0.76476
	11	1	122.675	87.7334	4.02696e-06	1.97129e-06	0.0958868	0.105156	3.05982	2.88771	3.05981	2.88771	0	0	22521	21051	4888	4692	3.97242	4.70636	8.33008	1.22209
		2	114.925	78.3834	2.89685e-08	5.22586e-07	0.10344	0.131386	3.39528	3.69815	3.39528	3.69815	0	0	22521	18807	5214	3906	4.45236	4.86756	14.226	1.00758
		3	95.6834	77.4334	4.20732e-06	1.58327e-06	0.118508	0.115802	2.91748	3.767	2.91748	3.767	0	0	22521	18579	4501	3925	5.10307	4.40701	1.79886	0.570212
	12	1	139.242	117.433	2.17205e-06	7.12017e-07	0.159398	0.103961	4.66522	2.32012	4.66522	2.32012	0	0	22521	22521	6770	6747	6.28871	4.57351	53.1906	5.56215
		2	70.8584	151.117	1.3209e-07	4.13114e-06	0.182052	0.0855701	4.3561	1.53212	4.3561	1.53212	0	0	17001	22521	4726	7522	6.16045	3.85756	1.37368	7.41282
		3	89.4084	85.5251	3.40581e-06	4.70829e-06	0.153909	0.139442	5.23956	5.29156	5.23956	5.29155	0	0	21453	20521	6381	5275	6.33849	5.85892	13.7063	1.14172
	13	1	111.5	87.4334	8.1273e-07	1.67593e-05	0.0932067	0.100656	2.95241	4.90278	2.95241	4.90277	0	0	22521	20979	5858	4767	3.99887	4.52865	45.9615	4.89279
		2	110.708	79.2584	6.64706e-06	7.79724e-06	0.0977758	0.120499	2.60828	3.74167	2.60827	3.74166	0	0	22521	19017	6186	4686	3.54931	4.53219	62.4281	34.1401
		3	94.5167	93.4501	2.71203e-05	3.99035e-07	0.130343	0.10187	3.64722	3.13378	3.64719	3.13378	0	0	22521	22423	6071	5395	4.70763	4.88888	82.7335	2.56984
	14	1	124.258	93.3333	0	1.11369e-13			4.60855	6.52963	17.4433	6.52963	18.8	3.2	29815	22394	5369	4822	4.48869	3.28862	5.23326	8.07101
		2	122.683	84.75	0	4.94136e-13			1.92079	2.50423	4.60855	2.50423	0.9	0.7	29435	20334	7608	4625	4.60218	3.09902	0.623889	3.64443
		3	92.4583	82.0667	5.62311e-14	0			17.44	1.88519	1.92079	1.88519	0.5	0.5	22184	19689	5498	4401	2.01038	2.80368
	Mean		84.1419	79.8024	4.7968e-06	4.26298e-06	0.152231	0.139577	4.18521	3.99776	4.50087	3.99775	0.480952	0.104762	18866.6	18264.4	4724.98	4482.64	5.05327	4.8669	16.6714	4.76498
	Standard deviation		25.591	22.515	6.20403e-06	4.69043e-06	0.0384869	0.0391256	1.29164	1.43198	2.39043	1.43198	2.86516	0.500453	4642.41	3848.28	1245.58	1109.02	0.909244	0.724861	24.5221	7.86566
	P-value		0.146441		0.343		0.0157558		0.300898		0.0829922		0.158488		0.173556		0.122588		0.0713355		0.00090952
